# Supplementary material for: Influence of Subcellular Localization and Functional State on Protein Turnover
Source: Cells. 2021 Jul 10;10(7):1747. doi: 10.3390/cells10071747 (PMC8306977; doi:10.3390/cells10071747)
Supplement: Supplementary file 1 [file cells-10-01747-s001.zip]

Archive with 4 entries (3 files):
- cells-1218022-send proof Supplementary/
- cells-1218022-send proof Supplementary/cells-1218022-send proof Supplementary.pdf
- cells-1218022-send proof Supplementary/Supplementary_Table_1.xlsx
- cells-1218022-send proof Supplementary/Supplementary_Table_2.xlsx
