# Supplementary material for: Influence of Subcellular Localization and Functional State on Protein Turnover
Source: Cells. 2021 Jul 10;10(7):1747. doi: 10.3390/cells10071747 (PMC8306977; doi:10.3390/cells10071747)
Supplement: Supplementary file 1 [file cells-10-01747-s001.zip › cells-1218022-send proof Supplementary/Supplementary_Table_1.xlsx]

## Sheet: Constructs
	N	Description	Construct name	SNAP fusion	Protein of origin	Kozak+ATG	N-ter sequence	Mid sequence	C-ter sequence	stop codon
	1	Nucleus (NLS)	SNAP-NLS	N-terminal	SV40	GCCACCATG	-	GACAAGGATTGCGAGATGAAGAGAACCACACTGGATTCCCCACTGGGCAAGCTGGAGCTGTCTGGCTGTGAGCAGGGACTGCACAGGATCATCTTCCTGGGCAAGGGAACCTCCGCTGCCGATGCTGTGGAGGTGCCAGCTCCTGCTGCCGTGCTGGGAGGACCAGAGCCACTGATGCAGGCTACAGCCTGGCTGAACGCTTACTTCCACCAGCCCGAGGCCATCGAGGAGTTTCCTGTGCCAGCCCTGCACCACCCCGTGTTCCAGCAGGAGTCTTTTACCCGGCAGGTGCTGTGGAAGCTGCTGAAGGTGGTGAAGTTTGGAGAAGTGATCAGCTACTCCCACCTGGCTGCCCTGGCTGGAAACCCAGCTGCTACCGCTGCCGTGAAGACAGCCCTG…	TCCGGACTCAGATCTCGAGCTGATCCAAAAAAGAAGAGAAAGGTAGATCCAAAAAAGAAGAGAAAGGTAGATCCAAAAAAGAAGAGAAAGGTAGGATCgACCGGATCTAGA	taa
	2	Endoplasmic reticulum (ER)	ER-SNAP-KDEL	C-terminal + KDEL	CALR	GCCACCATG	AGGTCTTTGCTAATCTTGGTGCTTTGCTTCCTGCCCCTGGCTGCTCTGGGGAAAGTCTTTGGACGATGTGAGCTGGCAGCGGCTATGAAGCCACCGGTCGCCACC	GACAAGGATTGCGAGATGAAGAGAACCACACTGGATTCCCCACTGGGCAAGCTGGAGCTGTCTGGCTGTGAGCAGGGACTGCACAGGATCATCTTCCTGGGCAAGGGAACCTCCGCTGCCGATGCTGTGGAGGTGCCAGCTCCTGCTGCCGTGCTGGGAGGACCAGAGCCACTGATGCAGGCTACAGCCTGGCTGAACGCTTACTTCCACCAGCCCGAGGCCATCGAGGAGTTTCCTGTGCCAGCCCTGCACCACCCCGTGTTCCAGCAGGAGTCTTTTACCCGGCAGGTGCTGTGGAAGCTGCTGAAGGTGGTGAAGTTTGGAGAAGTGATCAGCTACTCCCACCTGGCTGCCCTGGCTGGAAACCCAGCTGCTACCGCTGCCGTGAAGACAGCCCTG…	AAGGATGAATTG	taa
	3	Golgi apparatus	Golgi-SNAP	C-terminal	B4GALT1	GCCACCATG	AGGCTTCGGGAGCCGCTCCTGAGCGGCAGCGCCGCGATGCCAGGCGCGTCCCTACAGCGGGCCTGCCGCCTGCTCGTGGCCGTCTGCGCTCTGCACCTTGGCGTCACCCTCGTTTACTACCTGGCTGGCCGCGACCTGAGCCGCCTGCCCCAACTGGTCGGAGTCTCCACACCGCTGCAGTCGACGGTACCGCGGGCCCGcGATCCACCGGTCGCCACC	GACAAGGATTGCGAGATGAAGAGAACCACACTGGATTCCCCACTGGGCAAGCTGGAGCTGTCTGGCTGTGAGCAGGGACTGCACAGGATCATCTTCCTGGGCAAGGGAACCTCCGCTGCCGATGCTGTGGAGGTGCCAGCTCCTGCTGCCGTGCTGGGAGGACCAGAGCCACTGATGCAGGCTACAGCCTGGCTGAACGCTTACTTCCACCAGCCCGAGGCCATCGAGGAGTTTCCTGTGCCAGCCCTGCACCACCCCGTGTTCCAGCAGGAGTCTTTTACCCGGCAGGTGCTGTGGAAGCTGCTGAAGGTGGTGAAGTTTGGAGAAGTGATCAGCTACTCCCACCTGGCTGCCCTGGCTGGAAACCCAGCTGCTACCGCTGCCGTGAAGACAGCCCTG…	-	taa
	4	Actin (Lifeact)	Lifeact-SNAP	C-terminal	Abp140	GCCACCATG	atgggcgtggccgacctgatcaagaagttcgagagcatcagcaaggaggagggcgatccaccggtcgccacc	GACAAGGATTGCGAGATGAAGAGAACCACACTGGATTCCCCACTGGGCAAGCTGGAGCTGTCTGGCTGTGAGCAGGGACTGCACAGGATCATCTTCCTGGGCAAGGGAACCTCCGCTGCCGATGCTGTGGAGGTGCCAGCTCCTGCTGCCGTGCTGGGAGGACCAGAGCCACTGATGCAGGCTACAGCCTGGCTGAACGCTTACTTCCACCAGCCCGAGGCCATCGAGGAGTTTCCTGTGCCAGCCCTGCACCACCCCGTGTTCCAGCAGGAGTCTTTTACCCGGCAGGTGCTGTGGAAGCTGCTGAAGGTGGTGAAGTTTGGAGAAGTGATCAGCTACTCCCACCTGGCTGCCCTGGCTGGAAACCCAGCTGCTACCGCTGCCGTGAAGACAGCCCTG…	-	taa
	5	Peroxisome	SNAP-PTS	C-terminal	LYKSRL peptide	GCCACCATG	-	GACAAGGATTGCGAGATGAAGAGAACCACACTGGATTCCCCACTGGGCAAGCTGGAGCTGTCTGGCTGTGAGCAGGGACTGCACAGGATCATCTTCCTGGGCAAGGGAACCTCCGCTGCCGATGCTGTGGAGGTGCCAGCTCCTGCTGCCGTGCTGGGAGGACCAGAGCCACTGATGCAGGCTACAGCCTGGCTGAACGCTTACTTCCACCAGCCCGAGGCCATCGAGGAGTTTCCTGTGCCAGCCCTGCACCACCCCGTGTTCCAGCAGGAGTCTTTTACCCGGCAGGTGCTGTGGAAGCTGCTGAAGGTGGTGAAGTTTGGAGAAGTGATCAGCTACTCCCACCTGGCTGCCCTGGCTGGAAACCCAGCTGCTACCGCTGCCGTGAAGACAGCCCTG…	CTGTACAAGTCCCGCCTC	taa
	6	Mitochondrial outer membrane	SNAP-MITO-outer	C-terminal	MAVS	GCCACCATG	-	GACAAGGATTGCGAGATGAAGAGAACCACACTGGATTCCCCACTGGGCAAGCTGGAGCTGTCTGGCTGTGAGCAGGGACTGCACAGGATCATCTTCCTGGGCAAGGGAACCTCCGCTGCCGATGCTGTGGAGGTGCCAGCTCCTGCTGCCGTGCTGGGAGGACCAGAGCCACTGATGCAGGCTACAGCCTGGCTGAACGCTTACTTCCACCAGCCCGAGGCCATCGAGGAGTTTCCTGTGCCAGCCCTGCACCACCCCGTGTTCCAGCAGGAGTCTTTTACCCGGCAGGTGCTGTGGAAGCTGCTGAAGGTGGTGAAGTTTGGAGAAGTGATCAGCTACTCCCACCTGGCTGCCCTGGCTGGAAACCCAGCTGCTACCGCTGCCGTGAAGACAGCCCTG…	AGGCCCTCACCTGGGGCTCTGTGGCTCCAGGTGGCTGTGACAGGGGTGCTGGTAGTCACACTCCTGGTGGTGCTGTACCGGCGGCGTCTGCAC	taa
	7	Mitochondrial inner membrane	MITO-inner-SNAP	C-terminal	COX6a	GCCACCATG	gcggtagttggtgtgtcctcggtttctcggctgctgggtcggtcccgcccacagctggggcggcctatgtcgagtggcgcccatggcgaagagggctcagctcgcatgtggaagactctcaccttcttcgtcgcgctccccggggtggcagtcagcatgctgaatgtgtacctgaagtcg	GACAAGGATTGCGAGATGAAGAGAACCACACTGGATTCCCCACTGGGCAAGCTGGAGCTGTCTGGCTGTGAGCAGGGACTGCACAGGATCATCTTCCTGGGCAAGGGAACCTCCGCTGCCGATGCTGTGGAGGTGCCAGCTCCTGCTGCCGTGCTGGGAGGACCAGAGCCACTGATGCAGGCTACAGCCTGGCTGAACGCTTACTTCCACCAGCCCGAGGCCATCGAGGAGTTTCCTGTGCCAGCCCTGCACCACCCCGTGTTCCAGCAGGAGTCTTTTACCCGGCAGGTGCTGTGGAAGCTGCTGAAGGTGGTGAAGTTTGGAGAAGTGATCAGCTACTCCCACCTGGCTGCCCTGGCTGGAAACCCAGCTGCTACCGCTGCCGTGAAGACAGCCCTG…	-	taa
	8	Mitochondrial matrix (a)	MITO-Matrix-I-SNAP	C-terminal	COX8	GCCACCATG	TCCGTCCTGACGCCGCTGCTGCTGCGGGGCTTGACAGGCTCGGCCCGGCGGCTCCCAGTGCCGCGCGCCAAGATCCATTCGTTGGGcGATCCACCGGTCGCCACCATG	GACAAGGATTGCGAGATGAAGAGAACCACACTGGATTCCCCACTGGGCAAGCTGGAGCTGTCTGGCTGTGAGCAGGGACTGCACAGGATCATCTTCCTGGGCAAGGGAACCTCCGCTGCCGATGCTGTGGAGGTGCCAGCTCCTGCTGCCGTGCTGGGAGGACCAGAGCCACTGATGCAGGCTACAGCCTGGCTGAACGCTTACTTCCACCAGCCCGAGGCCATCGAGGAGTTTCCTGTGCCAGCCCTGCACCACCCCGTGTTCCAGCAGGAGTCTTTTACCCGGCAGGTGCTGTGGAAGCTGCTGAAGGTGGTGAAGTTTGGAGAAGTGATCAGCTACTCCCACCTGGCTGCCCTGGCTGGAAACCCAGCTGCTACCGCTGCCGTGAAGACAGCCCTG…	-	taa
	9	Mitochondrial matrix (b)	MITO-Matrix-II-SNAP	C-terminal	SU9	GCCACCATG	atggcctccactcgtgtcctcgcctctcgcctggcctcccagatggctgcttccgccaaggttgcccgccctgctgtccgcgttgctcaggtcagcaagcgcaccatccagactggctcccccctccagaccctcaagcgcacccagatgacctccatcgtcaacgccaccacccgccaggctttccagaagcgcgcctactcttcc	GACAAGGATTGCGAGATGAAGAGAACCACACTGGATTCCCCACTGGGCAAGCTGGAGCTGTCTGGCTGTGAGCAGGGACTGCACAGGATCATCTTCCTGGGCAAGGGAACCTCCGCTGCCGATGCTGTGGAGGTGCCAGCTCCTGCTGCCGTGCTGGGAGGACCAGAGCCACTGATGCAGGCTACAGCCTGGCTGAACGCTTACTTCCACCAGCCCGAGGCCATCGAGGAGTTTCCTGTGCCAGCCCTGCACCACCCCGTGTTCCAGCAGGAGTCTTTTACCCGGCAGGTGCTGTGGAAGCTGCTGAAGGTGGTGAAGTTTGGAGAAGTGATCAGCTACTCCCACCTGGCTGCCCTGGCTGGAAACCCAGCTGCTACCGCTGCCGTGAAGACAGCCCTG…	-	taa
	10	Membrane	Palmitoyl-SNAP	N-terminal	ARHGEF25 (p63)	GCCACCATG	cggggggggcacaaagggggtcgctgtgcctgtccccgtgtgatccgaaaagtgctggcaaaatgcggctgctgcttcgcccgcgatccaccggtcgccacc	GACAAGGATTGCGAGATGAAGAGAACCACACTGGATTCCCCACTGGGCAAGCTGGAGCTGTCTGGCTGTGAGCAGGGACTGCACAGGATCATCTTCCTGGGCAAGGGAACCTCCGCTGCCGATGCTGTGGAGGTGCCAGCTCCTGCTGCCGTGCTGGGAGGACCAGAGCCACTGATGCAGGCTACAGCCTGGCTGAACGCTTACTTCCACCAGCCCGAGGCCATCGAGGAGTTTCCTGTGCCAGCCCTGCACCACCCCGTGTTCCAGCAGGAGTCTTTTACCCGGCAGGTGCTGTGGAAGCTGCTGAAGGTGGTGAAGTTTGGAGAAGTGATCAGCTACTCCCACCTGGCTGCCCTGGCTGGAAACCCAGCTGCTACCGCTGCCGTGAAGACAGCCCTG…	-	taa
	11	Wild-type calmodulin	SNAP-CaM-WT	N-terminal	CALM1.1	GCCACCATG	GACAAGGATTGCGAGATGAAGAGAACCACACTGGATTCCCCACTGGGCAAGCTGGAGCTGTCTGGCTGTGAGCAGGGACTGCACAGGATCATCTTCCTGGGCAAGGGAACCTCCGCTGCCGATGCTGTGGAGGTGCCAGCTCCTGCTGCCGTGCTGGGAGGACCAGAGCCACTGATGCAGGCTACAGCCTGGCTGAACGCTTACTTCCACCAGCCCGAGGCCATCGAGGAGTTTCCTGTGCCAGCCCTGCACCACCCCGTGTTCCAGCAGGAGTCTTTTACCCGGCAGGTGCTGTGGAAGCTGCTGAAGGTGGTGAAGTTTGGAGAAGTGATCAGCTACTCCCACCTGGCTGCCCTGGCTGGAAACCCAGCTGCTACCGCTGCCGTGAAGACAGCCCTG…	TCTAGACTGATAGGTTCCGCC	aggcgctgggggcggaggaggcgaattagtccgagtggagagagcgagctgagtggttgtgtggtcgcgtctcggaaaccggtagcgcttgcagcatggttagctttgtacatagcatctcactttgcacaacaaccctgcaaggctgaccaactgactgaagagcagattgcagaattcaaagaggctttttcactatttgacaaagatggtgatggaactataacaacaaaggaattgggaactgtaatgagatctcttgggcagaatcccacagaagcagagttacaggacatgattaatgaagtagatgctgatggtaatggcacaattgacttccctgaatttctgacaatgatggcaagaaaaatgaaagacacagacagtgaagaagaaatt…	taa
	12	Inactive calmodulin	SNAP-CaM-4XDH	N-terminal	CALM1.1	GCCACCATG	GACAAGGATTGCGAGATGAAGAGAACCACACTGGATTCCCCACTGGGCAAGCTGGAGCTGTCTGGCTGTGAGCAGGGACTGCACAGGATCATCTTCCTGGGCAAGGGAACCTCCGCTGCCGATGCTGTGGAGGTGCCAGCTCCTGCTGCCGTGCTGGGAGGACCAGAGCCACTGATGCAGGCTACAGCCTGGCTGAACGCTTACTTCCACCAGCCCGAGGCCATCGAGGAGTTTCCTGTGCCAGCCCTGCACCACCCCGTGTTCCAGCAGGAGTCTTTTACCCGGCAGGTGCTGTGGAAGCTGCTGAAGGTGGTGAAGTTTGGAGAAGTGATCAGCTACTCCCACCTGGCTGCCCTGGCTGGAAACCCAGCTGCTACCGCTGCCGTGAAGACAGCCCTG…	TCTAGACTGATAGGTTCCGCC	aggcgctgggggcggaggaggcgaattagtccgagtggagagagcgagctgagtggttgtgtggtcgcgtctcggaaaccggtagcgcttgcagcatggttagctttgtacatagcatctcactttgcacaacaaccctgcaaggctgaccaactgactgaagagcagattgcagaattcaaagaggctttttcactatttcataaagatggtgatggaactataacaacaaaggaattgggaactgtaatgagatctcttgggcagaatcccacagaagcagagttacaggacatgattaatgaagtacatgctgatggtaatggcacaattgacttccctgaatttctgacaatgatggcaagaaaaatgaaagacacagacagtgaagaagaaatt…	taa
	13	Wild-type creatine kinase	CKB-SNAP-WT	C-terminal	CKB	GCCACCATG	cccttctccaacagccacaacgcactgaagctgcgcttcccggccgaggacgagttccccgacctgagcgcccacaacaaccacatggccaaggtgctgacccccgagctgtacgcggagctgcgcgccaagagcacgccgagcggcttcacgctggacgacgtcatccagacaggcgtggacaacccgggccacccgtacatcatgaccgtgggctgcgtggcgggcgacgaggagtcctacgaagtgttcaaggatctcttcgaccccatcatcgaggaccggcacggcggctacaagcccagcgatgagcacaagaccgacctcaaccccgacaacctgcagggcggcgacgacctggaccccaactacgtgctgagctcgcgggtgcgcacgggc…	TCTAGACTGATAGGTTCCGCC	GACAAGGATTGCGAGATGAAGAGAACCACACTGGATTCCCCACTGGGCAAGCTGGAGCTGTCTGGCTGTGAGCAGGGACTGCACAGGATCATCTTCCTGGGCAAGGGAACCTCCGCTGCCGATGCTGTGGAGGTGCCAGCTCCTGCTGCCGTGCTGGGAGGACCAGAGCCACTGATGCAGGCTACAGCCTGGCTGAACGCTTACTTCCACCAGCCCGAGGCCATCGAGGAGTTTCCTGTGCCAGCCCTGCACCACCCCGTGTTCCAGCAGGAGTCTTTTACCCGGCAGGTGCTGTGGAAGCTGCTGAAGGTGGTGAAGTTTGGAGAAGTGATCAGCTACTCCCACCTGGCTGCCCTGGCTGGAAACCCAGCTGCTACCGCTGCCGTGAAGACAGCCCTG…	taa
	14	Kinase-dead creatine kinase	CKB-SNAP-C283S	C-terminal	CKB	GCCACCATG	cccttctccaacagccacaacgcactgaagctgcgcttcccggccgaggacgagttccccgacctgagcgcccacaacaaccacatggccaaggtgctgacccccgagctgtacgcggagctgcgcgccaagagcacgccgagcggcttcacgctggacgacgtcatccagacaggcgtggacaacccgggccacccgtacatcatgaccgtgggctgcgtggcgggcgacgaggagtcctacgaagtgttcaaggatctcttcgaccccatcatcgaggaccggcacggcggctacaagcccagcgatgagcacaagaccgacctcaaccccgacaacctgcagggcggcgacgacctggaccccaactacgtgctgagctcgcgggtgcgcacgggc…	TCTAGACTGATAGGTTCCGCC	GACAAGGATTGCGAGATGAAGAGAACCACACTGGATTCCCCACTGGGCAAGCTGGAGCTGTCTGGCTGTGAGCAGGGACTGCACAGGATCATCTTCCTGGGCAAGGGAACCTCCGCTGCCGATGCTGTGGAGGTGCCAGCTCCTGCTGCCGTGCTGGGAGGACCAGAGCCACTGATGCAGGCTACAGCCTGGCTGAACGCTTACTTCCACCAGCCCGAGGCCATCGAGGAGTTTCCTGTGCCAGCCCTGCACCACCCCGTGTTCCAGCAGGAGTCTTTTACCCGGCAGGTGCTGTGGAAGCTGCTGAAGGTGGTGAAGTTTGGAGAAGTGATCAGCTACTCCCACCTGGCTGCCCTGGCTGGAAACCCAGCTGCTACCGCTGCCGTGAAGACAGCCCTG…	taa
	15	Wild-type Rab5a	SNAP-RAB5A-WT	N-terminal	RAB5a.1	GCCACCATG	-	GACAAGGATTGCGAGATGAAGAGAACCACACTGGATTCCCCACTGGGCAAGCTGGAGCTGTCTGGCTGTGAGCAGGGACTGCACAGGATCATCTTCCTGGGCAAGGGAACCTCCGCTGCCGATGCTGTGGAGGTGCCAGCTCCTGCTGCCGTGCTGGGAGGACCAGAGCCACTGATGCAGGCTACAGCCTGGCTGAACGCTTACTTCCACCAGCCCGAGGCCATCGAGGAGTTTCCTGTGCCAGCCCTGCACCACCCCGTGTTCCAGCAGGAGTCTTTTACCCGGCAGGTGCTGTGGAAGCTGCTGAAGGTGGTGAAGTTTGGAGAAGTGATCAGCTACTCCCACCTGGCTGCCCTGGCTGGAAACCCAGCTGCTACCGCTGCCGTGAAGACAGCCCTG…	gctagtcgaggcgcaacaagacccaacgggccaaatacgggaaataaaatatgccagttcaaactagtacttctgggagagtccgctgttggcaaatcaagcctagtgcttcgttttgtgaaaggccaatttcatgaatttcaagagagtaccattggggctgcttttctaacccaaactgtatgtcttgatgacactacagtaaagtttgaaatatgggatacagctggtcaagaacgataccatagcctagcaccaatgtactacagaggagcacaagcagccatagttgtatatgatatcacaaatgaggagtcctttgcaagagcaaaaaattgggttaaagaacttcagaggcaagcaagtcctaacattgtaatagctttatcgggaaacaag…	taa
	16	Dominant negative Rab5a	SNAP-RAB5A-S34N	N-terminal	RAB5a.1	GCCACCATG	-	GACAAGGATTGCGAGATGAAGAGAACCACACTGGATTCCCCACTGGGCAAGCTGGAGCTGTCTGGCTGTGAGCAGGGACTGCACAGGATCATCTTCCTGGGCAAGGGAACCTCCGCTGCCGATGCTGTGGAGGTGCCAGCTCCTGCTGCCGTGCTGGGAGGACCAGAGCCACTGATGCAGGCTACAGCCTGGCTGAACGCTTACTTCCACCAGCCCGAGGCCATCGAGGAGTTTCCTGTGCCAGCCCTGCACCACCCCGTGTTCCAGCAGGAGTCTTTTACCCGGCAGGTGCTGTGGAAGCTGCTGAAGGTGGTGAAGTTTGGAGAAGTGATCAGCTACTCCCACCTGGCTGCCCTGGCTGGAAACCCAGCTGCTACCGCTGCCGTGAAGACAGCCCTG…	gctagtcgaggcgcaacaagacccaacgggccaaatacgggaaataaaatatgccagttcaaactagtacttctgggagagtccgctgttggcaaaaacagcctagtgcttcgttttgtgaaaggccaatttcatgaatttcaagagagtaccattggggctgcttttctaacccaaactgtatgtcttgatgacactacagtaaagtttgaaatatgggatacagctggtcaagaacgataccatagcctagcaccaatgtactacagaggagcacaagcagccatagttgtatatgatatcacaaatgaggagtcctttgcaagagcaaaaaattgggttaaagaacttcagaggcaagcaagtcctaacattgtaatagctttatcgggaaacaag…	taa
	17	Constitutively active Rab5a	SNAP-RAB5A-Q79L	N-terminal	RAB5a.1	GCCACCATG	-	GACAAGGATTGCGAGATGAAGAGAACCACACTGGATTCCCCACTGGGCAAGCTGGAGCTGTCTGGCTGTGAGCAGGGACTGCACAGGATCATCTTCCTGGGCAAGGGAACCTCCGCTGCCGATGCTGTGGAGGTGCCAGCTCCTGCTGCCGTGCTGGGAGGACCAGAGCCACTGATGCAGGCTACAGCCTGGCTGAACGCTTACTTCCACCAGCCCGAGGCCATCGAGGAGTTTCCTGTGCCAGCCCTGCACCACCCCGTGTTCCAGCAGGAGTCTTTTACCCGGCAGGTGCTGTGGAAGCTGCTGAAGGTGGTGAAGTTTGGAGAAGTGATCAGCTACTCCCACCTGGCTGCCCTGGCTGGAAACCCAGCTGCTACCGCTGCCGTGAAGACAGCCCTG…	gctagtcgaggcgcaacaagacccaacgggccaaatacgggaaataaaatatgccagttcaaactagtacttctgggagagtccgctgttggcaaatcaagcctagtgcttcgttttgtgaaaggccaatttcatgaatttcaagagagtaccattggggctgcttttctaacccaaactgtatgtcttgatgacactacagtaaagtttgaaatatgggatacagctggtcttgaacgataccatagcctagcaccaatgtactacagaggagcacaagcagccatagttgtatatgatatcacaaatgaggagtcctttgcaagagcaaaaaattgggttaaagaacttcagaggcaagcaagtcctaacattgtaatagctttatcgggaaacaag…	taa
